# Supplementary material for: Cardiovascular magnetic resonance imaging in mitral valve disease
Source: Eur Heart J. 2024 Nov 20;46(7):606–19. doi: 10.1093/eurheartj/ehae801 (PMC11825178; doi:10.1093/eurheartj/ehae801)
Supplement: ehae801_Supplementary_Data [file ehae801_supplementary_data.zip]

Archive with 3 entries (3 files):
- Supplementary Section Videos.docx
- Video 1.mp4
- Video 2.mp4
